# Supplementary material for: Efficacy of Glycyrrhetinic Acid in the Treatment of Acne Vulgaris Based on Network Pharmacology and Experimental Validation
Source: Molecules. 2024 May 16;29(10):2345. doi: 10.3390/molecules29102345 (PMC11123902; doi:10.3390/molecules29102345)
Supplement: Supplementary file 1 [file molecules-29-02345-s001.zip]

Archive with 1 entries (1 files):
- molecules-2956919-supplementary.pdf
